# Supplementary material for: Optimizing health and nutrition status of migrant construction workers consuming multiple micronutrient fortified rice in Singapore
Source: PLoS One. 2023 Jun 1;18(6):e0285708. doi: 10.1371/journal.pone.0285708 (PMC10234550; doi:10.1371/journal.pone.0285708)
Supplement: S3 Table — a. Total number of workers on home leave. * subjects do have both baseline and post-intervention. b. Weekly distribution of workers who took home leave. * subjects do have both baseline and post-intervention. (ZIP) [file pone.0285708.s004.zip]

Archive with 2 entries (2 files):
- S3a Table.pdf
- S3b Table.pdf
