# Supplementary material for: Optimizing health and nutrition status of migrant construction workers consuming multiple micronutrient fortified rice in Singapore
Source: PLoS One. 2023 Jun 1;18(6):e0285708. doi: 10.1371/journal.pone.0285708 (PMC10234550; doi:10.1371/journal.pone.0285708)
Supplement: S1 File — a English version of health questionnaire. b Tamil version of health questionnaire. c Bengali version of health questionnaire. (ZIP) [file pone.0285708.s005.zip]

Archive with 3 entries (3 files):
- S4a English version of health questionnaire.pdf
- S4b Tamil version of health questionnaire.pdf
- S4c Bengali version of health questionnaire.pdf
